# Supplementary material for: A Proteomic Atlas of Lineage and Cancer-Polarized Expression Modules in Myeloid Cells Modeling Immunosuppressive Tumor-Infiltrating Subsets
Source: J Pers Med. 2021 Jun 11;11(6):542. doi: 10.3390/jpm11060542 (PMC8230595; doi:10.3390/jpm11060542)
Supplement: Supplementary file 1 [file jpm-11-00542-s001.zip]

Archive with 1 entries (1 files):
- jpm-1230337-supplementary.pdf
